# Supplementary material for: Urinary continence outcomes after robot‐assisted laparoscopic radical prostatectomy: Significance of anterior reconstruction
Source: Int J Urol. 2024 Dec 23;32(4):355–60. doi: 10.1111/iju.15654 (PMC11973443; doi:10.1111/iju.15654)
Supplement: Supplementary file 1 — Table S1. [file IJU-32-355-s001.xlsx]

## Sheet: Sheet1
Supplementary Table 1. Pre- and post-IPTW adjusted patient characteristics in nerve-sparing patients
		Non-weighted population					IPTW population
		Anterior reconstruction			standard mean difference		Anterior reconstruction			standard mean difference
		done		none			done		none
		N = 91		N = 21			Weighted N = 91.0		Weighted N = 20.6
Age, years	median (IQR)	64 (60–68)		66 (62–69)	0.145		64.1 (60.0–68.0)		65.3 (62.1–69.0)	0.027
LND	N (%)	50 (54.9)		16 (76.2)	0.459		53.8 (59.1)		12.4 (60.4)	0.128
BMI	median (IQR)	23.4 (21.6–25.3)		22.3 (21.8–25.2)	0.239		23.4 (21.4–25.0)		23.9 (22.2–26.2)	0.139
MUL	median (IQR)	12.4 (9.2–17.3)		15.0 (12.9–19.1)	0.574		12.6 (9.2–18.1)		13.8 (12.8–16.9)	0.218
Prostate volume, g	median (IQR)	35.0 (26.5–43.1)		31.9 (23.0–44.3)	0.173		34.9 (26.0–43.0)		41.2 (27.3–55.6)	0.171
>
