# Supplementary material for: Urinary continence outcomes after robot‐assisted laparoscopic radical prostatectomy: Significance of anterior reconstruction
Source: Int J Urol. 2024 Dec 23;32(4):355–60. doi: 10.1111/iju.15654 (PMC11973443; doi:10.1111/iju.15654)
Supplement: Supplementary file 2 — Table S2. [file IJU-32-355-s002.xlsx]

## Sheet: Sheet1
Supplementary Table 2 Pre- and post-IPTW adjusted patient characteristics in non-nerve-spring patients
		Non-weighted population					IPTW population
		Anterior reconstruction			standard mean difference		Anterior reconstruction			standard mean difference
		done		none			done		none
		N = 212		N = 51			Weighted N = 211.7		Weighted N = 52.1
Age, years	median (IQR)	68 (64–72)		67 (64–70)	0.229		68 (64–72)		67 (65–70.7)	0.004
Lymphnode dissection	N (%)	97 (45.8)		33 (64.7)	0.388		104.3 (49.3)		24.7 (47.3)	0.039
BMI	median (IQR)	23.7 (22.0–25.4)		23.3 (22.4–25.1)	0.085		23.7 (22.0–25.3)		23.4 (22.4–25.3)	0.047
MUL	median (IQR)	11.6 (8.7–15.6)		12.4 (9.1–15.5)	0.074		11.6 (8.7–15.6)		12.4 (9.1–15.5)	0.053
Prostate volume, g	median (IQR)	32 (22.9–39.4)		30 (23.0–39.5)	0.114		31.6 (22.9–39.6)		27.7 (21.5–34.4)	0.101
Abbreviations: IPTW, inverse probability of treatment weighting; BMI, body mass index; MUL, membrane urethral length; IQR, inter-quartile range
